# Supplementary material for: Engineering 3D Printed Scaffolds with Tunable Hydroxyapatite
Source: J Funct Biomater. 2022 Mar 23;13(2):34. doi: 10.3390/jfb13020034 (PMC9036238; doi:10.3390/jfb13020034)
Supplement: Supplementary file 1 [file jfb-13-00034-s001.zip]

Archive with 1 entries (1 files):
- jfb-1641344-SI.pdf
